# Supplementary material for: Non-Invasive Monitoring of Increased Fibrotic Tissue and Hyaluronan Deposition in the Tumor Microenvironment in the Advanced Stages of Pancreatic Ductal Adenocarcinoma
Source: Cancers (Basel). 2022 Feb 16;14(4):999. doi: 10.3390/cancers14040999 (PMC8870395; doi:10.3390/cancers14040999)
Supplement: Supplementary file 1 [file cancers-14-00999-s001.zip]

Archive with 1 entries (1 files):
- cancers-1546934-Suppl-XML - update.pdf
